# Supplementary material for: Evaluation of LRP6, SFRP3, and DVL1 Protein Concentrations in Serum of Patients with Gastroenteropancreatic or Bronchopulmonary Neuroendocrine Tumors
Source: Cancers (Basel). 2024 Dec 27;17(1):47. doi: 10.3390/cancers17010047 (PMC11718808; doi:10.3390/cancers17010047)
Supplement: Supplementary file 1 [file cancers-17-00047-s001.zip]

Archive with 1 entries (1 files):
- cancers-3234498-supplementary.pdf
